# Supplementary material for: Comparative Phylodynamics Reveals the Evolutionary History of SARS-CoV-2 Emerging Variants in the Arabian Peninsula
Source: Virus Evol. 2022 May 18:veac040. doi: 10.1093/ve/veac040 (PMC9129158; doi:10.1093/ve/veac040)
Supplement: veac040_Supp [file veac040_supp.zip]

Archive with 3 entries (3 files):
- s1.focal.sequences.pdf
- s2.context.sequences.pdf
- Suppl_Revised.pdf
